# Supplementary material for: Intranasal fentanyl spray versus intravenous opioids for the treatment of severe pain in patients with cancer in the emergency department setting: A randomized controlled trial
Source: PLoS One. 2020 Jul 10;15(7):e0235461. doi: 10.1371/journal.pone.0235461 (PMC7351205; doi:10.1371/journal.pone.0235461)
Supplement: S5 File — (CSV) [file pone.0235461.s007.csv]

Record_Abstraction								Eligibility_Determination														Randomization - PAGE2					Baseline Evaluation - PAGE 3												PAGE 4				Intervention - PAGE 4
ID	Gender	Date of Birth	Date/Time in ED	Race Cd	Race Desc	Spanish Ethnicity		I1_Present Severe Pain	I2_NRS 7-10	I3_Opiod Tolerant	I3a_Taking at Least	I3b_Taking at Least	I4_Understand/Informed Consent	I5_Willing to Communicate	E1_Chronic History	E2_Hypersensitivity/Intolerance	E3_Nasopharyngeal_Conditions	E4_Pregnant/BF Female	E5_Female Child-Bear Potential	E6_Previous Random Trial	E7_Oral Opiods w/in 4 Hrs	Time	Randomization Number	Study Arm	Comments	Analgesic Efficacy Measure	Baseline Pain Severity	VitalSigns Time	Blood Pressure Arm	Systolic Blood Pressure (mm Hg)	Diastolic Blood Pressure (mm Hg)	Heart Rate	Respiration Rate (beats/min)	Temperature (Fahrenheit)	Oxygen Saturation (%)	Ramsey Sedation Score (RSS)	Nasal Assessment	Nasal Appearance	Time Cannulated Patient	IV Body Side	IV Site	IF Other IV Site Describe	TP00_Time00	TP00_Medication	TP00_FentaNYL Nostril	Adj_TP00_Pain_Time	TP00_Analgesic Efficacy Measure	TP01_Time15	TP01_Blood Pressure Arm
1	Female	11/21/1982	10/13/2015 11:03	W	WHITE	Missing		Yes	Yes	Yes	60 mg oral Morphine/day		Yes	Yes	No	No	No	No	No	No	No	11:13:00	1	FentaNYL (LAZANDA)		10	10	11:56:00	Left Arm	126	81	92	15	98.8	98	1	Yes	Normal	11:42:00	Left	Upper Arm		12:20:00	FentaNYL (LAZANDA) Spray	Right	12:20:00	10	12:35:00	Left
2	Female	12/1/1968	11/2/2015 10:15	B	BLACK	Missing		Yes	Yes	Yes	60 mg oral Morphine/day		Yes	Yes	No	No	No	No	No	No	No	10:25:00	2	FentaNYL (LAZANDA)		8	8	10:28:00	Left Arm	111	71	111	18	36.8	99	1	Yes	Normal	10:45:00	Missing	Port		10:35:00	FentaNYL (LAZANDA) Spray	Right			10:50:00	Left
4	Female	7/30/1973	11/9/2015 12:10	Y	OTHER	Missing		Yes	Yes	Yes	60 mg oral Morphine/day		Yes	Yes	No	No	No	No	No	No	No	12:18:00	4	IV HYDROmorphone		10	10	12:30:00	Left Arm	118	75	83	18	99.9	99	1	Yes	Normal	12:25:00	Missing	Port		12:35:00	IV HYDROmorphone	None	12:40:00	10	12:50:00	Left
5	Female	10/20/1970	11/19/2015 9:45	W	WHITE	Missing		Yes	Yes	Yes	30 mg oral Oxycodone/day		Yes	Yes	No	No	No	No	No	No	No	9:48:00	5	IV HYDROmorphone		10	10	10:00:00	Left Arm	143	85	117	18	99.9	93	1	Yes	Normal	9:57:00	Left	Forearm		10:05:00	IV HYDROmorphone	None	10:00:00	10	10:20:00	Left
6	Female	7/31/1970	11/20/2015 9:25	W	WHITE	Missing		Yes	Yes	Yes	25 mcg transdermal Fentanyl/hour		Yes	Yes	No	No	No	No	No	No	No	9:29:00	6	IV HYDROmorphone		9	9	9:45:00	Left Arm	129	78	87	20	98.6	98	1	Yes	Normal	10:05:00	Missing	Port		10:15:00	IV HYDROmorphone	None	10:20:00	9	10:30:00	Left
7	Female	2/28/1959	12/2/2015 12:10	S	SPANISH SURNAME	Spanish-Hispanish-Latino		Yes	Yes	Yes	60 mg oral Morphine/day	25 mg oral Oxymorphone/day	Yes	Yes	No	No	No	No	No	No	No	12:03:00	7	FentaNYL (LAZANDA)		7	7	12:10:00	Left Arm	139	61	100	18	36.4	100	1	Yes	Normal	12:10:00	Right	Upper Arm	PICC Line	12:15:00	FentaNYL (LAZANDA) Spray	Right	12:15:00	7	12:30:00	Left
8	Female	1/30/1953	12/3/2015 11:13	B	BLACK	Non-Spanish-Hispanic-Latino		Yes	Yes	Yes	30 mg oral Oxycodone/day		Yes	Yes	No	No	No	No	No	No	No	11:15:00	8	IV HYDROmorphone		10	10	11:20:00	Left Arm	140	63	86	26	9999	99	1	Yes	Normal	11:25:00	Missing	Port		11:30:00	IV HYDROmorphone	None	11:30:00	10	11:45:00	Missing
9	Female	2/4/1968	12/8/2015 10:30	B	BLACK	Non-Spanish-Hispanic-Latino		Yes	Yes	Yes	8 mg oral Hydromorphone/day		Yes	Yes	No	No	No	No	No	No	No	10:33:00	9	FentaNYL (LAZANDA)		7	7	10:40:00	Missing	123	82	101	20	36.8	100	1	Yes	Normal	10:59:00	Left	Forearm		10:45:00	FentaNYL (LAZANDA) Spray	Right			11:00:00	Right
10	Female	7/29/1981	12/8/2015 13:00	W	WHITE	Non-Spanish-Hispanic-Latino		Yes	Yes	Yes	8 mg oral Hydromorphone/day		Yes	Yes	No	No	No	No	No	No	No	13:07:00	10	IV HYDROmorphone		9	9	13:15:00	Missing	137	90	94	22	37.2	100	1	Yes	Normal	13:22:00	Right	Forearm		13:25:00	IV HYDROmorphone	None	13:25:00	10	13:40:00	Right
11	Male	5/25/1937	12/9/2015 10:50	W	WHITE	Non-Spanish-Hispanic-Latino		Yes	Yes	Yes	25 mg oral Oxymorphone/day		Yes	Yes	No	No	No	No	No	No	No	10:58:00	11	IV HYDROmorphone		8	8	11:08:00	Missing	130	81	68	18	36.8	98	1	Yes	Normal	11:05:00	Left	Forearm		11:20:00	IV HYDROmorphone	None	11:20:00	8	11:35:00	Right
12	Male	12/25/1961	12/11/2015 12:00	W	WHITE	Non-Spanish-Hispanic-Latino		Yes	Yes	Yes	25 mcg transdermal Fentanyl/hour		Yes	Yes	No	No	No	No	No	No	No	12:05:00	12	FentaNYL (LAZANDA)		10	10	12:10:00	Left Arm	117	80	109	20	36.8	94	1	Yes	Normal	12:15:00	Left	Forearm		12:20:00	FentaNYL (LAZANDA) Spray	Left			12:35:00	Right
13	Male	9/9/1948	12/14/2015 12:20	W	WHITE			Yes	Yes	Yes	60 mg oral Morphine/day		Yes	Yes	No	No	No	No	No	No	No	12:15:00	13	FentaNYL (LAZANDA)		8	8	12:25:00	Missing	119	69	80	18	36.8	94	1	Yes	Normal	12:30:00	Left	Forearm		12:35:00	FentaNYL (LAZANDA) Spray	Left			12:50:00	Missing
14	Male	4/4/1980	1/4/2016 11:35	W	WHITE			Yes	Yes	Yes	30 mg oral Oxycodone/day	15 mg oral Methadone/day	Yes	Yes	No	No	No	No	No	No	No	11:42:00	14	FentaNYL (LAZANDA)		9	9	11:45:00	Missing	198	107	88	22	36.8	98	1	Yes	Normal	11:46:00	Left	Forearm		11:50:00	FentaNYL (LAZANDA) Spray	Left			12:05:00	Missing
15	Male	4/21/1950	1/5/2016 10:05	B	BLACK			Yes	Yes	Yes	25 mcg transdermal Fentanyl/hour		Yes	Yes	No	No	No	No	No	No	No	10:10:00	15	FentaNYL (LAZANDA)		10	10	10:14:00	Missing	160	82	107	20	30.8	98	1	Yes	Normal	10:12:00	Left	Forearm		10:15:00	FentaNYL (LAZANDA) Spray	Right			10:30:00	Missing
16	Female	10/8/1957	1/5/2016 10:36	W	WHITE			Yes	Yes	Yes	60 mg oral Morphine/day		Yes	Yes	No	No	No	No	No	No	No	10:50:00	16	IV HYDROmorphone		9	9	11:38:00	Missing	143	89	82	18	36.8	97	1	Yes	Normal	11:35:00	Left	Wrist		11:40:00	IV HYDROmorphone	None			11:55:00	Missing
17	Male	4/27/1959	1/11/2016 10:55	W	WHITE			Yes	Yes	Yes	15 mg oral Methadone/day		Yes	Yes	No	No	No	No	No	No	No	11:03:00	17	IV HYDROmorphone		8	8	11:18:00	Right Arm	144	81	58	18	36.8	95	1	Yes	Normal	11:15:00	Left	Forearm		11:20:00	IV HYDROmorphone	None	11:17:00	8	11:35:00	Missing
18	Male	11/26/1951	1/11/2016 12:20	Y	OTHER			Yes	Yes	Yes	60 mg oral Morphine/day	8 mg oral Hydromorphone/day	Yes	Yes	No	No	No	No	No	No	No	12:37:00	18	IV HYDROmorphone		8	8	12:40:00	Left Arm	128	62	96	18	36.2	96	99	Yes	Normal	12:45:00	Left	Forearm		12:50:00	IV HYDROmorphone	None	12:50:00	8	13:05:00	Missing
19	Female	12/15/1950	1/12/2016 16:11	S	SPANISH SURNAME	Spanish-Hispanish-Latino		Yes	Yes	Yes	15 mg oral Methadone/day		Yes	Yes	No	No	No	No	No	No	No	11:01:00	19	IV HYDROmorphone		10	10	11:15:00	Left Arm	130	66	57	9999	9999	96	1	Yes	Normal	11:25:00	Missing	Port		11:30:00	IV HYDROmorphone	None			11:45:00	Missing
20	Male	2/6/1932	1/12/2016 11:30	W	WHITE			Yes	Yes	Yes	8 mg oral Hydromorphone/day		Yes	Yes	No	No	No	No	No	No	No	11:43:00	20	FentaNYL (LAZANDA)		10	10	12:05:00	Missing	107	59	78	20	36.8	100	1	Yes	Normal	11:50:00	Left	Forearm		12:10:00	FentaNYL (LAZANDA) Spray	Right			12:25:00	Missing
21	Female	12/8/1966	1/26/2016 10:50	S	SPANISH SURNAME	Spanish-Hispanish-Latino		Yes	Yes	Yes	60 mg oral Morphine/day		Yes	Yes	No	No	No	No	No	No	No	10:58:00	21	FentaNYL (LAZANDA)		8	8	11:05:00	Missing	122	68	97	19	36.8	97	1	Yes	Normal	11:10:00	Left	Forearm		11:10:00	FentaNYL (LAZANDA) Spray	Left	11:10:00	8	11:25:00	Right
22	Female	9/26/1957	1/26/2016 12:30	W	WHITE			Yes	Yes	Yes	8 mg oral Hydromorphone/day		Yes	Yes	No	No	No	No	No	No	No	12:52:00	22	IV HYDROmorphone		10	10	12:50:00	Right Arm	134	66	89	18	36.8	93	1	Yes	Normal	13:13:00	Missing	Port		13:10:00	IV HYDROmorphone	None			13:25:00	Right
23	Female	3/4/1974	1/29/2016 12:40	W	WHITE			Yes	Yes	Yes	60 mg oral Morphine/day		Yes	Yes	No	No	No	No	No	No	No	12:47:00	23	FentaNYL (LAZANDA)		7	7	12:45:00	Missing	133	78	89	18	36.8	97	7	Yes	Normal	12:40:00	Left	Forearm		13:00:00	FentaNYL (LAZANDA) Spray	Right			13:15:00	Missing
24	Female	3/20/1970	2/2/2016 9:29	S	SPANISH SURNAME	Spanish-Hispanish-Latino		Yes	Yes	Yes	8 mg oral Hydromorphone/day		Yes	Yes	No	No	No	No	No	No	No	9:40:00	24	IV HYDROmorphone		10	10	9:45:00	Left Arm	142	94	88	18	36.8	97	1	Yes	Normal	9:42:00	Right	Forearm		9:50:00	IV HYDROmorphone	None	9:58:00	10	10:05:00	Missing
25	Female	9/14/1988	2/8/2016 10:20	S	SPANISH SURNAME	Spanish-Hispanish-Latino		Yes	Yes	Yes	15 mg oral Methadone/day		Yes	Yes	No	No	No	No	No	No	No	10:30:00	25	FentaNYL (LAZANDA)		8	8	10:40:00	Left Arm	130	85	92	20	37.2	100	1	Yes	Normal	11:05:00	Left	Forearm		10:45:00	FentaNYL (LAZANDA) Spray	Left			11:00:00	Missing
26	Female	12/6/1932	2/15/2016 9:32	W	WHITE			Yes	Yes	Yes	30 mg oral Oxycodone/day		Yes	Yes	No	No	No	No	No	No	No	9:40:00	26	FentaNYL (LAZANDA)		8	8	9:50:00	Missing	135	68	98	18	36.3	98	1	Yes	Normal	10:10:00	Left	Forearm		10:00:00	FentaNYL (LAZANDA) Spray	Left	10:00:00	8	10:15:00	Missing
27	Female	10/16/1936	2/22/2016 10:00	S	SPANISH SURNAME	Spanish-Hispanish-Latino		Yes	Yes	Yes	25 mcg transdermal Fentanyl/hour		Yes	Yes	No	No	No	No	No	No	No	10:08:00	27	FentaNYL (LAZANDA)		9	9	10:20:00	Missing	168	69	73	18	36.8	98	1	Yes	Normal	10:35:00	Left	Forearm		10:25:00	FentaNYL (LAZANDA) Spray	Right	10:20:00	10	10:40:00	Missing
28	Male	8/16/1965	2/22/2016 12:52	S	SPANISH SURNAME	Spanish-Hispanish-Latino		Yes	Yes	Yes	60 mg oral Morphine/day		Yes	Yes	No	No	No	No	No	No	No	13:50:00	28	IV HYDROmorphone		8	8	14:05:00	Left Arm	140	88	61	18	36.8	98	1	Yes	Normal	13:55:00	Right	Forearm		14:10:00	IV HYDROmorphone	None	14:14:00	8	14:25:00	Missing
29	Female	12/22/1971	2/23/2016 10:25	W	WHITE			Yes	Yes	Yes	30 mg oral Oxycodone/day		Yes	Yes	No	No	No	No	No	No	No	10:32:00	29	IV HYDROmorphone		10	10	10:41:00	Left Arm	131	79	62	20	3708	100	1	Yes	Normal	10:56:00	Left	Forearm		11:00:00	IV HYDROmorphone	None	11:00:00	0	11:15:00	Missing
30	Male	12/2/1957	2/23/2016 16:25	W	WHITE			Yes	Yes	Yes	8 mg oral Hydromorphone/day		Yes	Yes	No	No	No	No	No	No	No	16:30:00	30	IV HYDROmorphone		8	8	16:35:00	Missing	128	78	108	18	36.8	100	1	Yes	Normal	16:20:00	Left	Forearm		16:50:00	IV HYDROmorphone	None			17:05:00	Missing
32	Male	10/24/1971	3/1/2016 12:25	W	WHITE			Yes	Yes	Yes	30 mg oral Oxycodone/day	8 mg oral Hydromorphone/day	Yes	Yes	No	No	No	No	No	No	No	12:37:00	32	FentaNYL (LAZANDA)		7	7	12:40:00	Missing	138	40	92	20	36.1	100	1	Yes	Normal	12:52:00	Missing	Port		13:00:00	FentaNYL (LAZANDA) Spray	Right	13:10:00	9	13:15:00	Missing
33	Male	7/29/1959	3/1/2016 14:30	W	WHITE			Yes	Yes	Yes	8 mg oral Hydromorphone/day		Yes	Yes	No	No	No	No	No	No	No	14:43:00	33	FentaNYL (LAZANDA)		8	8	14:45:00	Missing	129	82	95	18	36.7	95	1	Yes	Normal	14:50:00	Left	Forearm		15:00:00	FentaNYL (LAZANDA) Spray	Left			15:15:00	Missing
34	Female	8/21/1970	3/3/2016 11:25	W	WHITE			Yes	Yes	Yes	25 mg oral Oxymorphone/day		Yes	Yes	No	No	No	No	No	No	No	11:32:00	34	IV HYDROmorphone		7	7	11:40:00	Missing	126	69	82	20	36.8	96	1	Yes	Normal	11:47:00	Left	Forearm		11:50:00	IV HYDROmorphone	None			12:05:00	Missing
35	Male	6/13/1952	3/3/2016 12:13	W	WHITE			Yes	Yes	Yes	25 mg oral Oxymorphone/day		Yes	Yes	No	No	No	No	No	No	No	12:24:00	35	IV HYDROmorphone		10	10	12:40:00	Missing	120	57	81	20	36.8	98	99	Yes	Normal	12:40:00	Right	Other	PICC Line	12:45:00	IV HYDROmorphone	None			13:00:00	Missing
36	Female	5/10/1981	3/8/2016 9:20	B	BLACK			Yes	Yes	Yes	60 mg oral Morphine/day		Yes	Yes	No	No	No	No	No	No	No	9:23:00	36	FentaNYL (LAZANDA)		10	10	9:35:00	Missing	127	76	111	18	36.8	95	1	Yes	Normal	9:28:00	Missing	Port		9:40:00	FentaNYL (LAZANDA) Spray	Right			9:55:00	Missing
37	Female	8/6/1969	3/10/2016 12:10	W	WHITE			Yes	Yes	Yes	8 mg oral Hydromorphone/day		Yes	Yes	No	No	No	No	No	No	No	12:15:00	37	FentaNYL (LAZANDA)		10	10	12:25:00	Left Arm	131	80	98	20	37.2	100	1	Yes	Normal	12:40:00	Left	Forearm		12:35:00	FentaNYL (LAZANDA) Spray	Left			12:50:00	Missing
38	Male	5/5/1952	4/4/2016 11:50	H	HAWAIIAN			Yes	Yes	Yes	60 mg oral Morphine/day		Yes	Yes	No	No	No	No	No	No	No	11:55:00	38	FentaNYL (LAZANDA)		10	10	12:00:00	Left Arm	157	86	76	18	36.8	97	1	Yes	Normal	12:15:00	Left	Forearm		12:10:00	FentaNYL (LAZANDA) Spray	Right			12:25:00	Missing
39	Female	9/29/1965	4/4/2016 12:30	W	WHITE			Yes	Yes	Yes	30 mg oral Oxycodone/day		Yes	Yes	No	No	No	No	No	No	No	12:40:00	39	IV HYDROmorphone		8	8	12:40:00	Missing	130	82	92	19	36.8	99	1	Yes	Normal	12:43:00		Port		13:00:00	IV HYDROmorphone	None	13:00:00	7	13:15:00	Missing
40	Male	3/31/1972	4/11/2016 12:22	S	SPANISH SURNAME	Spanish-Hispanish-Latino		Yes	Yes	Yes	30 mg oral Oxycodone/day	25 mcg transdermal Fentanyl/hour	Yes	Yes	No	No	No	No	No	No	No	12:30:00	40	FentaNYL (LAZANDA)		8	8	13:05:00	Missing	127	82	71	18	36.9	100	99	Yes	Normal	12:50:00	Right	Forearm		13:15:00	FentaNYL (LAZANDA) Spray	Right			13:30:00	Missing
41	Female	2/20/1977	4/11/2016 12:30	S	SPANISH SURNAME	Spanish-Hispanish-Latino		Yes	Yes	Yes	60 mg oral Morphine/day		Yes	Yes	No	No	No	No	No	No	No	12:40:00	41	IV HYDROmorphone		7	7	12:55:00	Missing	134	102	18	97	37.1	97	1	Yes	Normal	12:42:00	Right	Forearm		13:00:00	IV HYDROmorphone	None	13:00:00	8	13:15:00	Missing
42	Male	3/5/1994	4/14/2016 10:05	Y	OTHER	Non-Spanish-Hispanic-Latino		Yes	Yes	Yes	60 mg oral Morphine/day		Yes	Yes	No	No	No	No	No	No	No	10:12:00	42	FentaNYL (LAZANDA)		9	9	10:50:00	Left Arm	113	73	104	18	36.8	99	1	Yes	Normal	10:30:00	Right	Forearm		10:55:00	FentaNYL (LAZANDA) Spray	Right			11:10:00	Left
43	Female	3/10/1946	4/15/2016 13:55	W	WHITE			Yes	Yes	Yes	8 mg oral Hydromorphone/day		Yes	Yes	No	No	No	No	No	No	No	14:05:00	43	FentaNYL (LAZANDA)		8	8	14:20:00	Left Arm	121	60	103	20	36.8	93	1	Yes	Normal	14:45:00	Right	Forearm		14:25:00	FentaNYL (LAZANDA) Spray	Right			14:40:00	Missing
44	Female	7/14/1955	4/19/2016 14:42	W	WHITE			Yes	Yes	Yes	60 mg oral Morphine/day		Yes	Yes	No	No	No	No	No	No	No	14:50:00	44	IV HYDROmorphone		9	9	14:50:00	Missing	107	72	82	18	36.8	96	1	Yes	Normal	15:14:00	Left	Wrist		15:15:00	IV HYDROmorphone	None	15:15:00	10	15:30:00	Missing
45	Male	5/25/1964	4/22/2016 14:25	S	SPANISH SURNAME	Spanish-Hispanish-Latino		Yes	Yes	Yes	30 mg oral Oxycodone/day		Yes	Yes	No	No	No	No	No	No	No	14:30:00	450	IV HYDROmorphone		7	7	14:53:00	Missing	142	90	99	18	36.3	95	1	Yes	Normal	14:55:00	Missing	Other	PICC Line	15:00:00	IV HYDROmorphone	None			15:15:00	Missing
46	Female	7/16/1981	4/26/2016 11:45	W	WHITE			Yes	Yes	Yes	15 mg oral Methadone/day		Yes	Yes	No	No	No	No	No	No	No	11:55:00	46	IV HYDROmorphone		9	9	12:20:00	Missing	160	102	88	18	36.8	98	1	Yes	Normal	12:30:00	Missing	Port		12:35:00	IV HYDROmorphone	None			12:50:00	Right
47	Male	2/11/1958	4/28/2016 10:40	W	WHITE			Yes	Yes	Yes	60 mg oral Morphine/day		Yes	Yes	No	No	No	No	No	No	No	10:43:00	47	IV HYDROmorphone		10	10	11:00:00	Missing	160	75	83	18	36.8	98	1	Yes	Normal	11:00:00	Left	Forearm		11:05:00	IV HYDROmorphone	None	11:10:00	7	11:20:00	Missing
48	Male	2/21/1964	5/2/2016 14:50	W	WHITE			Yes	Yes	Yes	25 mcg transdermal Fentanyl/hour		Yes	Yes	No	No	No	No	No	No	No	15:00:00	48	FentaNYL (LAZANDA)		8	8	15:15:00	Missing	119	74	60	18	36.5	94	1	Yes	Normal	15:35:00	Missing	Port		15:15:00	FentaNYL (LAZANDA) Spray	Right	15:15:00	8	15:30:00	Missing
49	Male	1/30/1959	5/2/2016 16:00	W	WHITE			Yes	Yes	Yes	30 mg oral Oxycodone/day		Yes	Yes	No	No	No	No	No	No	No	16:04:00	49	FentaNYL (LAZANDA)		9	9	16:20:00	Right Arm	121	67	67	18	37.1	100	1	Yes	Normal	16:12:00	Left	Forearm		16:20:00	FentaNYL (LAZANDA) Spray	Right			16:35:00	Missing
50	Male	5/23/1949	5/3/2016 14:45	W	WHITE			Yes	Yes	Yes	60 mg oral Morphine/day		Yes	Yes	No	No	No	No	No	No	No	14:55:00	50	IV HYDROmorphone		9	9	15:15:00	Missing	103	65	62	18	36.8	99	1	Yes	Normal	15:10:00	Left	Forearm		15:20:00	IV HYDROmorphone	None	15:20:00	9	15:35:00	Missing
51	Female	11/23/1987	5/3/2016 16:40	W	WHITE			Yes	Yes	Yes	8 mg oral Hydromorphone/day		Yes	Yes	No	No	No	No	No	No	No	16:50:00	51	IV HYDROmorphone		10	10	16:50:00	Missing	107	66	81	20	98.9	100	1	Yes	Normal	17:08:00	Right	Other	CVC Rt Subclavian	17:10:00	IV HYDROmorphone	None	17:04:00	10	17:25:00	Missing
52	Female	4/18/1950	5/23/2016 13:18	W	WHITE	Spanish-Hispanish-Latino		Yes	Yes	Yes	30 mg oral Oxycodone/day		Yes	Yes	No	No	No	No	No	No	No	13:20:00	52	FentaNYL (LAZANDA)		7	7	13:15:00	Missing	132	69	90	18	36.8	98	1	Yes	Normal	13:45:00	Missing	Port		13:25:00	FentaNYL (LAZANDA) Spray	Right	13:33:00	6	13:40:00	Missing
53	Female	8/3/1955	5/23/2016 14:10	S	SPANISH SURNAME	Spanish-Hispanish-Latino		Yes	Yes	Yes	25 mcg transdermal Fentanyl/hour		Yes	Yes	No	No	No	No	No	No	No	14:30:00	53	FentaNYL (LAZANDA)		10	10	14:35:00	Right Arm	139	76	87	18	36.8	98	1	Yes	Normal	14:45:00	Right	Forearm		14:40:00	FentaNYL (LAZANDA) Spray	Missing	14:40:00	10	14:55:00	Missing
54	Female	1/6/1981	5/23/2016 14:55	S	SPANISH SURNAME	Spanish-Hispanish-Latino		Yes	Yes	Yes	8 mg oral Hydromorphone/day	15 mg oral Methadone/day	Yes	Yes	No	No	No	No	No	No	No	15:00:00	54	FentaNYL (LAZANDA)		10	10	15:03:00	Missing	144	78	63	18	36.5	100	1	Yes	Normal	15:04:00	Missing	Port		15:05:00	FentaNYL (LAZANDA) Spray	Right	15:05:00	10	15:20:00	Missing
55	Male	4/20/1981	5/25/2016 17:05	W	WHITE	Non-Spanish-Hispanic-Latino		Yes	Yes	Yes	30 mg oral Oxycodone/day	8 mg oral Hydromorphone/day	Yes	Yes	No	No	No	No	No	No	No	17:12:00	55	IV HYDROmorphone		10	10	17:30:00	Missing	131	85	101	18	38.6	100	1	Yes	Normal	17:20:00	Left	Forearm		17:35:00	IV HYDROmorphone	None	17:35:00	10	17:50:00	Missing
56	Female	4/15/1950	5/31/2016 17:20	W	WHITE			Yes	Yes	Yes	15 mg oral Methadone/day		Yes	Yes	No	No	No	No	No	No	No	17:30:00	56	IV HYDROmorphone		9	9	17:45:00	Missing	169	71	61	18	36.7	100	1	Yes	Normal	17:50:00	Left	Forearm		17:55:00	IV HYDROmorphone	None	17:55:00	9	18:10:00	Missing
57	Male	8/22/1952	6/2/2016 13:48	W	WHITE			Yes	Yes	Yes	30 mg oral Oxycodone/day		Yes	Yes	No	No	No	No	No	No	No	13:55:00	57	FentaNYL (LAZANDA)		8	8	14:00:00	Missing	110	73	95	18	37	97	1	Yes	Normal	14:10:00	Left	Forearm		14:10:00	FentaNYL (LAZANDA) Spray	Right			14:25:00	Missing
58	Male	4/18/1977	6/2/2016 15:30	B	BLACK			Yes	Yes	Yes	8 mg oral Hydromorphone/day	15 mg oral Methadone/day	Yes	Yes	No	No	No	No	No	No	No	15:40:00	58	IV HYDROmorphone		10	10	15:49:00	Missing	132	75	108	20	38.6	99	1	Yes	Normal	16:08:00	Left	Forearm		16:15:00	IV HYDROmorphone	None	16:05:00	10	16:30:00	Missing
59	Male	11/4/1943	6/13/2016 10:45	W	WHITE			Yes	Yes	Yes	30 mg oral Oxycodone/day	8 mg oral Hydromorphone/day	Yes	Yes	No	No	No	No	No	No	No	11:00:00	59	FentaNYL (LAZANDA)		8	8	11:05:00	Missing	114	70	88	18	36.8	98	1	Yes	Normal	11:10:00	Right	Forearm		11:15:00	FentaNYL (LAZANDA) Spray	Left			11:30:00	Left
60	Female	1/30/1965	6/13/2016 14:00	B	BLACK			Yes	Yes	Yes	60 mg oral Morphine/day	25 mcg transdermal Fentanyl/hour	Yes	Yes	No	No	No	No	No	No	No	14:10:00	60	FentaNYL (LAZANDA)		8	8	14:15:00	Right Arm	132	84	68	18	36.8	98	1	Yes	Normal	14:35:00	Missing	Port		14:30:00	FentaNYL (LAZANDA) Spray	Missing			14:45:00	Missing
61	Female	3/27/1950	6/14/2016 13:07	W	WHITE			Yes	Yes	Yes	30 mg oral Oxycodone/day		Yes	Yes	No	No	No	No	No	No	No	13:15:00	61	IV HYDROmorphone		8	8	13:30:00	Missing	122	63	96	18	36.8	98	1	Yes	Normal	13:37:00	Left	Forearm		13:45:00	IV HYDROmorphone	None	13:45:00	8	14:00:00	Missing
62	Female	9/20/1963	6/17/2016 12:10	W	WHITE			Yes	Yes	Yes	25 mcg transdermal Fentanyl/hour		Yes	Yes	No	No	No	No	No	No	No	12:18:00	62	FentaNYL (LAZANDA)		10	10	12:36:00	Left Arm	123	68	91	18	36.8	95	1	Yes	Normal	12:55:00	Left	Forearm		12:40:00	FentaNYL (LAZANDA) Spray	Right			12:55:00	Missing
63	Male	10/24/1973	6/17/2016 15:15	S	SPANISH SURNAME			Yes	Yes	Yes	60 mg oral Morphine/day		Yes	Yes	No	No	No	No	No	No	No	15:20:00	63	FentaNYL (LAZANDA)		10	10	15:35:00	Missing	121	64	75	18	36.5	97	1	Yes	Normal	15:34:00	Left	Forearm		15:40:00	FentaNYL (LAZANDA) Spray	Left			15:55:00	Missing
64	Female	10/21/1969	6/20/2016 12:30	W	WHITE			Yes	Yes	Yes	15 mg oral Methadone/day		Yes	Yes	No	No	No	No	No	No	No	12:47:00	64	IV HYDROmorphone		7	7	14:00:00	Missing	112	69	90	18	36.5	98	1	Yes	Normal	14:05:00	Missing	Port		14:10:00	IV HYDROmorphone	None	14:10:00	7	14:25:00	Missing
65	Male	2/5/1973	6/22/2016 15:18	W	WHITE			Yes	Yes	Yes	8 mg oral Hydromorphone/day		Yes	Yes	No	No	No	No	No	No	No	15:25:00	65	IV HYDROmorphone		8	8	16:15:00	Left Arm	102	61	78	18	36.8	96	1	Yes	Normal	16:20:00	Missing	Port		16:25:00	IV HYDROmorphone	None	16:25:00	8	16:40:00	Missing
66	Male	9/26/1949	6/24/2016 16:10	S	SPANISH SURNAME	Spanish-Hispanish-Latino		Yes	Yes	Yes	25 mcg transdermal Fentanyl/hour		Yes	Yes	No	No	No	No	No	No	No	16:25:00	66	FentaNYL (LAZANDA)		8	8	16:32:00	Left Arm	111	74	80	18	36.7	98	1	Yes	Normal	16:55:00	Missing	Port		16:35:00	FentaNYL (LAZANDA) Spray	Left			16:50:00	Missing
67	Female	11/11/1975	6/23/2016 14:45	W	WHITE			Yes	Yes	Yes	30 mg oral Oxycodone/day	25 mcg transdermal Fentanyl/hour	Yes	Yes	No	No	No	No	No	No	No	15:04:00	67	IV HYDROmorphone		7	7	15:12:00	Missing	100	67	61	19	36.8	99	1	Yes	Normal	15:15:00	Missing	Port		15:20:00	IV HYDROmorphone	None	15:19:00	7	15:35:00	Missing
68	Female	10/8/1965	6/24/2016 10:25	W	WHITE			Yes	Yes	Yes	25 mcg transdermal Fentanyl/hour		Yes	Yes	No	No	No	No	No	No	No	10:33:00	68	IV HYDROmorphone		10	10	11:20:00	Missing	98	54	86	18	37.2	95	1	Yes	Normal	11:20:00	Missing	Port		11:25:00	IV HYDROmorphone	None	11:25:00	10	11:40:00	Missing
69	Female	11/1/1950	6/24/2016 12:12	W	WHITE	Spanish-Hispanish-Latino		Yes	Yes	Yes	60 mg oral Morphine/day		Yes	Yes	No	No	No	No	No	No	No	12:17:00	69	FentaNYL (LAZANDA)		10	10	12:22:00	Missing	137	68	58	19	36.8	99	1	Yes	Normal	12:30:00	Left	Forearm		12:25:00	FentaNYL (LAZANDA) Spray	Left			12:40:00	Missing
70	Female	6/26/1956	6/24/2016 16:20	B	BLACK			Yes	Yes	Yes	30 mg oral Oxycodone/day		Yes	Yes	No	No	No	No	No	No	No	16:30:00	70	FentaNYL (LAZANDA)		9	9	16:32:00	Missing	187	81	66	17	36.7	99	1	Yes	Normal	17:00:00	Right	Forearm		16:35:00	FentaNYL (LAZANDA) Spray	Missing			16:50:00	Missing
71	Male	2/9/1959	6/27/2016 10:50	W	WHITE			Yes	Yes	Yes	60 mg oral Morphine/day		Yes	Yes	No	No	No	No	No	No	No	11:10:00	71	IV HYDROmorphone		10	10	11:12:00	Missing	136	84	79	20	36.7	100	1	Yes	Normal	11:14:00	Missing	Other	PICC Line	11:15:00	IV HYDROmorphone	None	11:15:00	10	11:30:00	Missing
72	Female	2/9/1964	6/27/2016 12:00	B	BLACK			Yes	Yes	Yes	60 mg oral Morphine/day	25 mcg transdermal Fentanyl/hour	Yes	Yes	No	No	No	No	No	No	No	12:18:00	72	FentaNYL (LAZANDA)		10	10	12:25:00	Missing	203	99	79	22	36.8	100	1	Yes	Normal	12:25:00	Left	Forearm		12:30:00	FentaNYL (LAZANDA) Spray	Missing			12:45:00	Missing
73	Female	1/4/1961	6/27/2016 15:00	W	WHITE			Yes	Yes	Yes	15 mg oral Methadone/day		Yes	Yes	No	No	No	No	No	No	No	15:10:00	73	IV HYDROmorphone		10	10	15:10:00	Missing	100	54	96	18	36.9	96	1	Yes	Normal	15:30:00	Right	Forearm		15:35:00	IV HYDROmorphone	None	15:35:00	10	15:50:00	Missing
74	Female	4/6/1969	6/28/2016 13:05	W	WHITE			Yes	Yes	Yes	8 mg oral Hydromorphone/day		Yes	Yes	No	No	No	No	No	No	No	13:12:00	74	IV HYDROmorphone		8	8	13:45:00	Missing	120	80	71	18	36.8	97	1	Yes	Normal	13:35:00	Right	Forearm		14:00:00	IV HYDROmorphone	None	14:00:00	8	14:15:00	Missing
75	Male	9/15/1959	6/28/2016 14:26	W	WHITE			Yes	Yes	Yes	25 mcg transdermal Fentanyl/hour		Yes	Yes	No	No	No	No	No	No	No	14:30:00	75	FentaNYL (LAZANDA)		8	8	14:30:00	Missing	143	97	95	18	36.9	95	1	Yes	Normal	14:50:00	Right	Forearm		14:35:00	FentaNYL (LAZANDA) Spray	Missing			14:50:00	Missing
76	Male	9/22/1963	6/28/2016 15:28	S	SPANISH SURNAME	Spanish-Hispanish-Latino		Yes	Yes	Yes	60 mg oral Morphine/day		Yes	Yes	No	No	No	No	No	No	No	15:36:00	76	IV HYDROmorphone		8	8	15:50:00	Missing	123	82	95	19	37.1	100	1	Yes	Normal	15:51:00	Right	Forearm		15:55:00	IV HYDROmorphone	None	15:55:00	9	16:10:00	Missing
77	Female	6/13/1969	6/30/2016 11:45	S	SPANISH SURNAME	Spanish-Hispanish-Latino		Yes	Yes	Yes	15 mg oral Methadone/day		Yes	Yes	No	No	No	No	No	No	No	12:00:00	77	FentaNYL (LAZANDA)		7	7	12:08:00	Missing	98	68	93	18	36.8	100	1	Yes	Normal	12:15:00	Left	Forearm		12:10:00	FentaNYL (LAZANDA) Spray	Right			12:25:00	Missing
78	Female	11/27/1952	6/30/2016 13:58	W	WHITE			Yes	Yes	Yes	30 mg oral Oxycodone/day		Yes	Yes	No	No	No	No	No	No	No	14:05:00	78	FentaNYL (LAZANDA)		8	8	14:08:00	Missing	122	69	108	18	37.2	9	1	Yes	Normal	14:15:00	Left	Forearm		14:10:00	FentaNYL (LAZANDA) Spray	Left			14:25:00	Missing
79	Male	4/7/1973	7/1/2016 11:15	B	BLACK			Yes	Yes	Yes	8 mg oral Hydromorphone/day		Yes	Yes	No	No	No	No	No	No	No	11:22:00	79	FentaNYL (LAZANDA)		10	10	11:26:00	Missing	146	69	74	19	37.1	98	1	Yes	Normal	11:35:00	Left	Forearm		11:30:00	FentaNYL (LAZANDA) Spray	Left	11:30:00	10	11:45:00	Missing
80	Male	7/17/1984	7/16/2016 14:45	W	WHITE			Yes	Yes	Yes	30 mg oral Oxycodone/day		Yes	Yes	No	No	No	No	No	No	No	14:50:00	80	IV HYDROmorphone		10	10	14:56:00	Missing	121	67	92	19	36.7	100	1	Yes	Normal	15:10:00	Missing	Other	CVC	15:20:00	IV HYDROmorphone	None	15:15:00	10	15:35:00	Missing
81	Male	3/6/1984	7/5/2016 9:50	B	BLACK			Yes	Yes	Yes	30 mg oral Oxycodone/day		Yes	Yes	No	No	No	No	No	No	No	10:00:00	81	IV HYDROmorphone		10	10	10:20:00	Missing	130	82	82	18	36.8	99	1	Yes	Normal	10:20:00	Left	Forearm		10:25:00	IV HYDROmorphone	None	10:21:00	9	10:40:00	Missing
82	Male	11/13/1953	7/6/2016 17:23	B	BLACK			Yes	Yes	Yes	30 mg oral Oxycodone/day		Yes	Yes	No	No	No	No	No	No	No	17:36:00	82	FentaNYL (LAZANDA)		9	9	17:39:00	Missing	132	75	88	18	37	98	1	Yes	Normal	18:00:00	Left	Forearm		17:40:00	FentaNYL (LAZANDA) Spray	Right			17:55:00	Missing
83	Female	9/3/1943	7/8/2016 11:00	B	BLACK			Yes	Yes	Yes	30 mg oral Oxycodone/day	15 mg oral Methadone/day	Yes	Yes	No	No	No	No	No	No	No	11:05:00	83	FentaNYL (LAZANDA)		9	9	11:10:00	Missing	111	66	120	18	36.8	100	1	Yes	Normal	12:10:00	Left	Forearm		11:30:00	FentaNYL (LAZANDA) Spray	Left			11:45:00	Missing
84	Male	6/21/1960	7/8/2016 15:05	W	WHITE			Yes	Yes	Yes	8 mg oral Hydromorphone/day	15 mg oral Methadone/day	Yes	Yes	No	No	No	No	No	No	No	15:10:00	84	IV HYDROmorphone		10	10	15:55:00	Missing	103	56	88	19	37.1	95	1	Yes	Normal	16:12:00	Missing	Port		16:15:00	IV HYDROmorphone	None	16:15:00	10	16:30:00	Missing
[truncated: 143 more columns]
